# Supplementary material for: Socioeconomic Characteristics and Trends in the Consumption of Ultra-Processed Foods in Korea from 2010 to 2018
Source: Nutrients. 2021 Mar 29;13(4):1120. doi: 10.3390/nu13041120 (PMC8065678; doi:10.3390/nu13041120)
Supplement: Supplementary file 1 [file nutrients-13-01120-s001.zip]

Archive with 3 entries (2 files):
- Supplementary materials/
- Supplementary materials/Table S1. Dietary energy intake according to the NOVA food groups.docx
- Supplementary materials/Table S2. Consumption of ultra-processed foods and subgroups by age groups (KNHANES from 2010 to 2018).docx
